# Supplementary material for: Polypharmacy Prevalence Among Older Adults Based on the Survey of Health, Ageing and Retirement in Europe: An Update
Source: J Clin Med. 2025 Feb 17;14(4):1330. doi: 10.3390/jcm14041330 (PMC11856818; doi:10.3390/jcm14041330)
Supplement: Supplementary file 1 [file jcm-14-01330-s001.zip]

Archive with 1 entries (1 files):
- jcm-3469075-supplementary.docx
